# Supplementary material for: Comprehensive Cross-Sectional Evaluation of Human Sandfly-Borne Phlebovirus Exposure in an Endemic Region
Source: Viruses. 2023 Sep 9;15(9):1902. doi: 10.3390/v15091902 (PMC10535931; doi:10.3390/v15091902)
Supplement: Supplementary file 1 [file viruses-15-01902-s001.zip › Supplement_1.xlsx]

## Sheet: Supplement1
Table S1: Background information and IFA-MN data in individuals enrolled in the study
						TOSV		SFNV		SFSV		SFCV	ZERV	ADAV	MASV	PUNV
No.	Gender	Age	Province	Region	Frequently outdoor activity	IFA	MN	IFA	MN	IFA	MN	IFA	MN	MN	MN	MN
1	M	28	Ankara	Central Anatolia	Y	++	0	n	0	n	0	n	0	0
2	M	39	Ankara	Central Anatolia	N	n	0	n	0	+	0	+	0	0
3	M	28	Ankara	Central Anatolia	N	n	0	n	0.05	+	0	+	0	0
4	M	47	Ankara	Central Anatolia	Y	n	0.05	n	0	++	0	+	0	0
5	M	35	Ankara	Central Anatolia	N	+++	0.00625	+++	0.05	n	0	n	0	0
6	M	58	Ankara	Central Anatolia	N	n	0	+	0.0125	n	0	n	0	0	0	0
7	M	19	Ankara	Central Anatolia	Y	+	0	n	0	n	0	n	0	0
8	M	29	Ankara	Central Anatolia	N	n	0.05	n	0	+++	0.00625	n	0	0
9	M	35	Ankara	Central Anatolia	N	n	0	n	0	+	0	n	0	0
10	M	22	Ankara	Central Anatolia	N	+	0.025	++	0.05	+	0.05	+	0	0
11	M	34	Ankara	Central Anatolia	N	+	0	n	0	n	0	n	0	0
12	M	61	Ankara-Ordu	Central Anatolia	Y	n	0.0125	n	0	++++	0.025	++++	0	0
13	M	28	Ankara	Central Anatolia	N	n	0	n	0	+	0.00625	+	0	0
14	M	37	Ankara	Central Anatolia	N	n	0	n	0	++	0	+++	0	0
15	M	43	Ankara	Central Anatolia	Y	++	0.05	++	0	n	0	n	0	0
16	M	22	Ankara	Central Anatolia	N	+	0.025	n	0	n	0	n	0	0
17	M	44	Yozgat	Central Anatolia	Y	+++	0	+	0	n	0	n	0	0
18	M	32	Ankara	Central Anatolia	N	n	0	n	0	++	0.00625	++	0	0
19	M	35	Ankara	Central Anatolia	N	+	0.025	n	0	n	0	n	0	0
20	M	53	Ankara	Central Anatolia	Y	++	0	++	0	n	0	n	0	0
21	M	27	Ankara	Central Anatolia	N	n	0	n	0	++	0	+++	0	0
22	M	40	Ankara	Central Anatolia	N	n	0.05	n	0.025	++	0	++	0	0	0	0
23	M	50	Yozgat	Central Anatolia	Y	n	0	n	0	+	0	+	0	0
24	M	63	Ankara	Central Anatolia	N	n	ND	n	0	+	0	+	0	0
25	M	29	Ankara	Central Anatolia	Y	++	0	n	0	n	0	n	0	0
26	M	19	Kahramanmaraş	Central Anatolia	N	n	0.025	n	0	n	0	+	0	0
27	F	51	Ankara	Central Anatolia	Y	+++	0.00625	+	0.025	n	0	n	0	0
28	M	22	Ankara	Central Anatolia	Y	n	0	n	0	+	0	+	0	0
29	M	19	Ankara	Central Anatolia	N	+	0.05	n	0	n	0	n	0	0
30	M	35	Ankara	Central Anatolia	Y	n	0	n	0	+	0	++	0	0
31	M	28	Ankara	Central Anatolia	N	+	0.05	n	0	n	0	n	0	0
32	M	21	Ankara	Central Anatolia	Y	n	0.05	+++	ND	++	0.05	++	0	0
33	M	29	Ankara	Central Anatolia	N	n	0	n	0	++	0.025	n	0	0
34	M	29	Ankara	Central Anatolia	N	++	0	n	0	n	0	n	0	0
35	F	32	Ankara	Central Anatolia	N	++++	0.05	++++	ND	+	0.05	n	0	0
36	F	35	Ankara	Central Anatolia	N	++	0	+	0	+	0	+	0	0
37	M	36	Ankara	Central Anatolia	Y	n	0	n	ND	++	0	+++	0	0
38	M	40	Ankara	Central Anatolia	N	++	0	++	0.05	n	0	n	0	0
39	M	25	Ankara	Central Anatolia	Y	++	0.025	+	0.025	++	0	++	0	0
40	M	24	Ankara	Central Anatolia	N	n	0	n	0.05	+++	0.05	+++	0	0
41	M	20	Ankara	Central Anatolia	N	n	0	++	0	n	0	n	0	0
42	M	29	Ankara	Central Anatolia	N	n	0.05	+	0.00625	n	0	n	0	0	0	0
43	M	59	Ankara	Central Anatolia	N	++	0	n	0	n	0	n	0	0
44	M	32	Isparta	Central Anatolia	Y	+++	0	n	0	n	0	n	0	0
45	M	52	Ankara	Central Anatolia	N	n	0.05	n	0	+	0	n	0	0
46	M	42	Ankara	Central Anatolia	N	n	0	n	0.05	+++	0.0125	+++	0	0
47	M	20	Ankara	Central Anatolia	N	+	0.05	n	0	n	0	n	0	0
48	M	43	Ankara	Central Anatolia	Y	n	0	n	0.05	+	0	n	0	0
49	M	35	Ankara	Central Anatolia	Y	+	0.05	n	ND	n	0	n	0	0
50	M	34	Ankara	Central Anatolia	N	+	0.05	n	ND	n	0	n	0	0
51	M	52	Ankara	Central Anatolia	N	+	0.05	n	0	n	0	n	0	0
52	M	54	Ankara	Central Anatolia	Y	n	0.05	n	0	++	0	n	0	0
53	M	48	Ankara	Central Anatolia	N	++	0.05	n	0.05	n	0	n	0	0
54	M	35	Ankara	Central Anatolia	Y	n	0	n	0	++	0	n	0	0
55	M	48	Ankara	Central Anatolia	N	+	0.05	n	0	n	0	n	0	0
56	M	42	Ankara	Central Anatolia	Y	n	0	n	0	++	0	n	0	0
57	F	22	Amasya	Central Anatolia	Y	+	0	n	0	+	0	+	0	0
58	M	47	Ankara	Central Anatolia	Y	+	0	n	0	n	0	n	0	0
59	M	53	Eskişehir	Central Anatolia	Y	++	0.025	n	0.05	n	0	n	0	0
60	M	50	Eskişehir	Central Anatolia	Y	++	0	+	0	n	0	+	0	0
61	M	40	Bilecik	Central Anatolia	Y	n	0	++	0.00625	n	0	n	0	0	0	0
62	M	37	Eskişehir	Central Anatolia	Y	++	0.00625	+	0.05	++++	0.025	++++	0	0
63	M	25	Eskişehir	Central Anatolia	Y	++	0.05	++	0	++	0	++	0	0
64	M	41	Eskişehir	Central Anatolia	Y	++	0	+	0	n	0	n	0	0
65	M	48	Eskişehir	Central Anatolia	Y	++	0.05	n	0	n	0	n	0	0
66	M	44	Karaman	Central Anatolia	Y	++	0	++	0	n	0	n	0	0
67	M	52	Karaman	Central Anatolia	Y	+++	0.00625	++	0.0125	n	0	n	0	0
68	M	49	Karaman	Central Anatolia	Y	++	0.00625	n	0.0125	n	0	n	0	0
69	M	35	Aksaray	Central Anatolia	Y	n	ND	n	0.025	++	0.00625	n	0	0	0	0
70	M	29	Aksaray	Central Anatolia	N	+++	0.00625	+	0	n	0.05	n	0	0
71	M	48	Karaman	Central Anatolia	Y	+++	0.0125	++	ND	n	0	n	0	0
72	M	36	Konya	Central Anatolia	N	n	0.025	++	0.00625	n	0	n	0	0
73	M	34	Konya	Central Anatolia	Y	n	0	n	0.025	++++	0.025	++++	0	0	0	0
74	M	19	Konya	Central Anatolia	Y	n	0	n	0	++++	0.00625	++++	0	0
75	M	34	Karaman	Central Anatolia	Y	+++	0.00625	n	0	n	0	n	0	0
76	M	27	Konya	Central Anatolia	Y	n	0	n	ND	n	0	+	0	0
77	M	20	Konya	Central Anatolia	Y	n	0.05	n	0	++	0	++	0	0
78	M	34	Konya	Central Anatolia	Y	n	0.05	n	0	++	0	++	0	0
79	M	28	Konya	Central Anatolia	Y	n	0	n	0	++	0.0125	++	0	0
80	M	57	Konya	Central Anatolia	N	+++	0.025	n	0.05	n	0	n	0	0
81	M	53	Konya	Central Anatolia	Y	+++	0.00625	n	0.05	n	0	n	0	0
82	M	45	Konya	Central Anatolia	Y	n	0	n	0	+	0	++	0	0
83	M	43	Konya	Central Anatolia	Y	n	0	n	0	+++	0	+++	0	0
84	M	22	Konya	Central Anatolia	Y	++	0	+	0	n	0	n	0	0
85	M	34	Konya	Central Anatolia	Y	+	0	++	0	n	0	n	0	0
86	M	38	Konya	Central Anatolia	Y	+++	0.025	++	0	+	0	+	0	0
87	M	40	Konya	Central Anatolia	Y	+++	0.025	+	0.05	+	0	n	0	0
88	M	33	Konya	Central Anatolia	Y	+	0	++	0	n	0	n	0	0
89	M	38	Konya	Central Anatolia	Y	++++	0.00625	++++	0.00625	n	0	n	0	0
90	M	38	Konya	Central Anatolia	Y	+++	0.00625	++	0.05	n	0	n	0	0
91	M	40	Konya	Central Anatolia	N	+++	0	+++	0.00625	++++	0.00625	++++	0	0	0	0
92	M	29	Konya	Central Anatolia	Y	+++	0.0125	++	0.0125	+	0	+	0	0
93	M	38	Konya	Central Anatolia	Y	+	0	+	0	+	0	+	0	0
94	M	60	Konya	Central Anatolia	Y	++	0.05	++	0	++	0	++	0	0
95	M	42	Konya	Central Anatolia	Y	+++	0.00625	+	ND	n	0	n	0	0
96	M	36	Konya	Central Anatolia	N	+++	0	+++	0.00625	n	0	n	0	0	0	0
97	M	35	Konya	Central Anatolia	Y	n	0.025	n	0	++	0.05	+	0	0
98	M	23	Konya	Central Anatolia	Y	++	0	+++	0.00625	n	0	n	0	0	0	0
99	M	25	Konya	Central Anatolia	Y	n	0.05	n	ND	+	0.025	n	0	0
100	M	49	Konya	Central Anatolia	Y	+++	0.00625	+++	0	n	0	n	0	0
101	M	43	Konya	Central Anatolia	N	n	0	n	0	++	0	++	0	0
102	M	40	Konya	Central Anatolia	Y	+++	0.0125	+	0.05	n	0.05	n	0	0
103	M	42	Konya	Central Anatolia	Y	+	0.025	+	0.05	n	0	n	0	0
104	M	21	Konya	Central Anatolia	N	++	0	++	0.025	n	0	n	0	0
105	M	37	Konya	Central Anatolia	N	+	0.05	++	0.00625	n	0	n	0	0	0	0
106	M	26	Konya	Central Anatolia	Y	n	0	n	ND	++	0.0125	n	0	0
107	M	55	Konya	Central Anatolia	N	n	0	+	0.0125	+	0.05	+	0	0	0	0
108	M	41	Konya	Central Anatolia	N	n	0.05	+	0	+	0	+	0	0
109	M	43	Konya	Central Anatolia	N	n	0.05	n	0	++	0.025	+	0	0
110	M	35	Konya	Central Anatolia	Y	+++	0	+++	0	n	0	n	0	0
111	M	42	Konya	Central Anatolia	Y	++	0	++	0	n	0	n	0	0
112	M	30	Zonguldak	Karadeniz	N	n	0	n	0	n	0	++	0	0
113	M	21	Zonguldak	Karadeniz	N	n	0	n	0	++	0	+	0	0
114	M	25	Zonguldak	Karadeniz	Y	++	0.05	n	0	n	0	n	0	0
115	M	29	Karabük	Karadeniz	Y	n	0	n	0	++	0	n	0	0
116	M	22	Bartın	Karadeniz	Y	+++	0	n	0	n	0	n	0	0
117	M	27	Bartın	Karadeniz	Y	+	0	n	0	n	0	n	0	0
118	M	29	Zonguldak	Karadeniz	Y	+	0	n	0	n	0	n	0	0
119	M	33	Zonguldak	Karadeniz	Y	++	0.05	n	0	n	0.05	n	0	0
120	M	19	Zonguldak	Karadeniz	Y	n	0	n	0	++	0	n	0	0
121	M	42	Zonguldak	Karadeniz	Y	+++	0	n	0	n	0	n	0	0
122	M	25	Zonguldak	Karadeniz	Y	0	n	0	n	0	n	0	0
123	M	22	Zonguldak	Karadeniz	Y	0	n	0	n	0	n	0	0
124	M	22	Zonguldak	Karadeniz	N	0	n	0	n	0	n	0	0
