# Supplementary material for: Comprehensive Cross-Sectional Evaluation of Human Sandfly-Borne Phlebovirus Exposure in an Endemic Region
Source: Viruses. 2023 Sep 9;15(9):1902. doi: 10.3390/v15091902 (PMC10535931; doi:10.3390/v15091902)
Supplement: Supplementary file 1 [file viruses-15-01902-s001.zip › Supplement_2.xlsx]

## Sheet: Supplement2
Table S2: Distribution of IFA and MN findings according to virus strains
			MN
			TOSV			Naples			Sicilian
			Positive	Negative	p value	Positive	Negative	p value	Positive	Negative	p value
IFA	TOSV	Positive	24	49	0.003	11	57	1	2	71	<0,001
		Negative	4	45		8	41		13	38
	SFNV	Positive	18	29	0.003	15	29	<0,001	2	45	0.071
		Negative	10	65		4	69		13	64
	SFSV	Positive	8	46	0.091	7	47	0.613	15	41	<0,001
		Negative	20	48		12	51		0	68
	SFCV	Positive	8	36	0.474	6	38	0.794	10	35	0.0201645
		Negative	20	58		13	60		5	74
