# Supplementary material for: Comprehensive Cross-Sectional Evaluation of Human Sandfly-Borne Phlebovirus Exposure in an Endemic Region
Source: Viruses. 2023 Sep 9;15(9):1902. doi: 10.3390/v15091902 (PMC10535931; doi:10.3390/v15091902)
Supplement: Supplementary file 1 [file viruses-15-01902-s001.zip › Supplement_3.xlsx]

## Sheet: Supplement3
Table S3: IFA intensities and NA titers according to virus strains
			MN
			TOSV				SFNV				SFSV
			Negative	Positive			Negative	Positive			Negative	Positive
			0 and 1/20	1/40	1/80	1/160	0 and 1/20	1/40	1/80	1/160	0 and 1/20	1/40	1/80	1/160
IFA	TOSV	+	17	4	0	0	18	0	0	1	21	0	0	0
		++	24	2	0	2	24	2	1	1	27	1	0	0
		+++	7	3	3	9	15	1	2	2	21	0	0	1
		++++	1	0	0	1	0	0	0	1	2	0	0	0
	SFNV	+	10	3	1	4	12	2	2	1	17	1	0	0
		++	13	3	2	2	13	1	2	3	20	0	0	0
		+++	5	0	0	2	3	0	0	3	6	0	0	1
		++++	1	0	0	1	0	0	0	1	2	0	0	0
	SFSV	+	17	3	1	0	18	0	2	0	20	1	0	1
		++	22	2	0	0	19	3	0	0	19	2	2	2
		+++	4	0	0	0	4	0	0	0	2	0	1	1
		++++	3	0	1	1	3	1	0	1	0	3	0	2
	SFCV	+	15	4	1	0	18	0	2	0	19	1	0	1
		++	12	1	0	0	10	2	0	0	11	0	1	1
		+++	6	0	0	0	5	0	0	0	5	0	1	0
		++++	3	0	1	1	3	1	0	1	0	3	0	2
